# Supplementary material for: How Do We Define and Measure Optimal Care for Cancer Survivors? An Online Modified Reactive Delphi Study
Source: Cancers (Basel). 2021 May 11;13(10):2299. doi: 10.3390/cancers13102299 (PMC8150859; doi:10.3390/cancers13102299)
Supplement: Supplementary file 1 [file cancers-13-02299-s001.zip]

Archive with 1 entries (1 files):
- cancers-1188003-supplementary.pdf
